# Supplementary material for: Tinnitus-associated cognitive and psychological impairments: a comprehensive review meta-analysis
Source: Front Neurosci. 2024 Feb 8;18:1275560. doi: 10.3389/fnins.2024.1275560 (PMC10881733; doi:10.3389/fnins.2024.1275560)
Supplement: Supplementary Table S1 — Details of various parameters and criteria used in this study. [file Table_1.XLSX]

## Sheet: Cognitive impairements
Sr. no.		Log OR	SE	Sample size	Age
1	Cheng et al. 2021	0.211	0.18	2616	> 30
2	Te Chu et al. 2020	0.2	0.121	37971	>30
3	Golub et al. 2017	0.267	0.36	1881	> 60
4	Deal et al. 2017	0.19	0.301	3075	> 60
5	Davies et al. 2017	0.42	0.6	7685	>60
6	Pierce et al. 2011	0.17	0.26	14	>30
7	Park et al. 2022	0.28	0.262	5129	>60
8	Lasisi et al. 2010	0.25	0.19	1302	>60
9	Hallam et al. 2004	0.21	0.16	92	>30
10	Aazh et al. 2017	0.18	0.33	184	>60
11	Fetoni et al. 2020	0.6	0.73	102	>60
12	Langenbach et al. 2005	0.27	0.33	44	>30
13	Loprinzi et al. 2013	0.1	0.51	696	>60
14	Gopinath et al. 2010	0.39	0.5	1214	>60
15	Park et al. 2021	0.47	0.67	10 979	>30
16	Zarenoe et al. 2017	0.27	0.52	100	>60
17	Koning et al. 2019	0.32	0.49	165	>60
				62270

## Sheet: Dementia
Sr. no.		Log OR	SE	Sample size	Age	Gender
1	Cheng et al. Taiwan	0.211	0.18	2616	> 30	Both
2	Te Chu et al. 2020	0.2	0.121	37971	>30	Both
3	Golub et al. 2017	0.267	0.36	1881	> 60	Both
4	Deal et al. 2017	0.19	0.301	3075	> 60	Both
5	Davies et al. 2017	0.42	0.6	7685	>60	Both

## Sheet: learning and auditory attention
Sr. no.		Log OR	SE	Sample size	Age	Gender
1	Pierce et al. 2011	0.37	0.26	14	>30	Both
2	Park et al. 2022	0.288	0.262	5129	>60	Both
3	Lasisi et al. 2010	0.255	0.19	1302	>60	Both
4	Hallam et al. 2004	0.21	0.16	92	>30	Both

## Sheet: Depression
Sr. no.		Log OR	SE	Sample size	Age	Gender
1	Loprinzi et al. 2013	0.107	0.51	696	>60	Both
2	Park et al. 2022	0.234	0.2	5129	>60	Both
3	Lasisi et al. 2010	0.079	0.48	1302	>60	Both
4	Gopinath et al. 2010	0.39	0.5	1214	>60	Both
5	Aazh et al. 2017	-0.09	0.24	184	>60	Both
6	Fetoni et al. 2020	0.06	0.53	102	>60	Female
7	Park et al. 2021	0.47	0.67	10 979	>30	Both
8	Langenbach et al. 2005	0.17	0.41	44	>30	Both

## Sheet: Anxiety
Sr. no.		Log OR	SE	Sample size	Age	Gender
1	Park et al. 2022	#REF!	0.23	5129	>60	Both
2	Lasisi et al. 2010	#REF!	0.43	1302	>60	Both
3	Aazh et al. 2017	0.13	0.2	184	>60	Both
4	Fetoni et al. 2020	0.6	0.69	102	>60	Female
5	Hallam et al. 2004	0.32	0.4	92	>30	Both
6	Langenbach et al. 2005	0.27	0.33	44	>30	Both

## Sheet: poor sleep 
Sr. no.		Log OR	SE	Sample size	Age	Gender
1	Hallam et al. 2004	0.34	0.43	92	>30	Both
2	Langenbach et al. 2005	0.253	0.48	44	>30	Both
3	Zarenoe et al. 2017	0.27	0.52	100	>60	Both
4	Koning et al. 2019	0.32	0.49	165	>60	Male

## Sheet: <18 to 60 aged group
Sr. no.		Log OR	SE	Sample size	Age
1	Cheng et al. 2021	0.211	0.18	2616	> 30
2	Te Chu et al. 2020	0.2	0.121	37971	>30
3	Pierce et al. 2011	0.17	0.26	14	>30
4	Hallam et al. 2004	0.21	0.16	92	>30
5	Langenbach et al. 2005	0.27	0.33	44	>30
6	Park et al. 2021	0.47	0.67	10 979	>30

## Sheet: > 60 age
Sr. no.		Log OR	SE	Sample size	Age
1	Golub et al. 2017	0.267	0.36	1881	> 60
2	Deal et al. 2017	0.19	0.301	3075	> 60
3	Davies et al. 2017	0.42	0.6	7685	>60
4	Park et al. 2022	0.28	0.262	5129	>60
5	Lasisi et al. 2010	0.25	0.19	1302	>60
6	Aazh et al. 2017	-0.18	0.33	184	>60
7	Fetoni et al. 2020	0.36	0.42	102	>60
8	Loprinzi et al. 2013	0.1	0.51	696	>60
9	Gopinath et al. 2010	0.39	0.5	1214	>60
10	Zarenoe et al. 2017	0.27	0.52	100	>60
11	Koning et al. 2019	0.32	0.49	165	>60

## Sheet: Parkinson’s
Sr. no.		Log OR	SE	Sample size	Age
1	Te Chu et al. 2020	0.22	0.17	37971	>30
